# Supplementary material for: Microsatellite Characteristics of Silver Carp (Hypophthalmichthys molitrix) Genome and Genetic Diversity Analysis in Four Cultured Populations
Source: Genes (Basel). 2022 Jul 16;13(7):1267. doi: 10.3390/genes13071267 (PMC9320178; doi:10.3390/genes13071267)
Supplement: Supplementary file 1 [file genes-13-01267-s001.zip]

Archive with 1 entries (1 files):
- genes-1797879-supplementary.xlsx
