# Supplementary material for: Microsatellite Characteristics of Silver Carp (Hypophthalmichthys molitrix) Genome and Genetic Diversity Analysis in Four Cultured Populations
Source: Genes (Basel). 2022 Jul 16;13(7):1267. doi: 10.3390/genes13071267 (PMC9320178; doi:10.3390/genes13071267)
Supplement: Supplementary file 1 [file genes-13-01267-s001.zip › genes-1797879-supplementary.xlsx]

## Sheet: Table S1
					Table S1.96 pairs of primer information
					Primer name	location	SSR type	Start	End	Forward primer (5'-3')	Reverse primer(5'-3')	Product size (bp)
					P001	LG1	(TCCA)4	240790	240805	GGTGGAACAAGGTAGCCCTC	GTGACATGCTCCAAGCTCCA	125
					P002	LG1	(CAC)5	36662618	36662632	ACATCCATTCGGCCTCCAAG	TGACTGGCGATGTGACGAAG	138
					P003	LG2	(CCA)5	26529416	26529430	GGGTTTAGCTCAGGCCACAT	TGTCAGCACGAACAGTCAGT	154
					P004	LG3	(CTCA)5	20502217	20502236	TCGCAGAGCCATGACACAAA	CGCAGCTAACGCTCAAGTTG	158
					P005	LG4	(GAG)6	20030963	20030980	TGTAGGCGAGACAGTTGCAG	AACCACCCAAATCTGTCGCT	134
					P006	LG5	(AGAAA)3	16720841	16720855	GGCAACTACCACTGGCTACT	GACCAGCTGAGATCCGGAAG	138
					P007	LG6	(AAAT)4	20094335	20094350	GGTCCACCAGCACTAACCAA	ACATGGAAGTGACAGCAGCT	134
					P008	LG7	(CTGAT)3	30934066	30934080	CCTGAACGTACACCTGCCAT	ACTGGACCGGAATGAACGTC	129
					P009	LG9	(TAAAC)3	4383986	4384000	CATTGTCAGGCACGTGAAGC	TCTGTTGCTGTTCACGGTCA	141
					P010	LG10	(AAAT)4	11153128	11153143	CGCCACATTGGTCCACTGTA	TCCTGGCCAAACAAACAACA	111
					P011	LG11	(TTTTA)3	21216270	21216284	TGCCAGTTAAAGCAGGGAGC	TAGTGGCCACTGAGTTGTGC	143
					P012	LG13	(TCTGG)3	22941162	22941176	CAGAGGTTGGTGGTTGGGTT	GATCCACTGGCAGACTCCAC	152
					P013	LG15	(ACA)6	2992494	2992511	GCAGCGCTACCAAACAACAA	CACCTGAAACGTCGGAGTCA	121
					P014	LG16	(TTTC)5	10824940	10824959	ACTCCATCTTATGCTGCCCT	CAATCTGAGCGGTGGTGAGT	113
					P015	LG17	(TTCT)5	20080308	20080327	TCTCCCATGTCTCCTGGTCC	GTATTTGCAGTTCCGCCAGG	155
					P016	LG19	(ATTT)4	2381488	2381503	TTACTCACTGTCAGCTCGCG	TAATCCCACCTGAGGACGTG	153
					P017	LG20	(TTTTC)3	12351960	12351974	TGCCCAGGCTTAAACCTTCA	GCTTATGGCGGTCGAAGAGA	136
					P018	LG21	(AAAAC)3	19261088	19261102	TTCACAGCCAGCATAGCACA	CCCAGTCTGAGGACGTGAAC	142
					P019	LG23	(CAGA)4	3916528	3916543	TGCCAGAAAGAGTTCAGCCA	GAACGAGAAAGCCACCAGGA	144
					P020	LG24	(AATA)5	15780342	15780361	CTGCTCACCTCAGCTCATCC	ACATCACGGGAGCACAGATA	151
					P021	LG12	(ATAG)4	31950931	31950946	GCGAGCGCATGTTTGATCAA	TGCCGTGCAGATAAAGGTCA	123
					P022	LG1	(TCTG)4	374620	374635	TGTCAGGACAGGTGGGTTTG	TGGACAGACAGACGGATGGA	160
					P023	LG22	(TAAA)4	6828143	6828158	GCCTTACAGTCGGTTTGCCT	ACGCGTTCAGATAGCCCAAA	162
					P024	LG20	(TTCTT)3	16468107	16468121	TTGGTTCCGTTCTGGCTGTT	CACCAGATGTATCCGCCACA	166
					P025	LG17	(AAAT)4	4948823	4948838	GCCTCACTGCAGAAACAAGG	ACTTTGTTGAGCCCAGGAGC	170
					P026	LG23	(CAG)5	11580941	11580955	TGTGCTTTGTTGCAACCTGG	GCCCATATGGAGCACGGATT	174
					P027	LG17	(GTT)6	20945514	20945531	TGGATGCTTTCCTGTGTCCA	TCCTGTGACTGGGATTCCCT	178
					P028	LG16	(TTGTT)3	13300963	13300977	CCATGTCCCTCAGTGCACTC	CAATGCATGCTGGCTCCAAA	182
					P029	LG9	(AAG)5	8917573	8917587	CGACACGAGCAAACAAACGT	GCGCTTGCCCAGTCATAAAC	186
					P030	LG2	(AAC)5	11312947	11312961	GGTATCTGCTCGCTGGATCC	AATGCGCAGTTTCACAACGG	190
					P031	LG17	(TAC)6	15855683	15855700	GCAGTCAGCATACCTCACGA	GTGAGTGCAGGTGAGGAGAC	193
					P032	LG4	(GTT)5	31711660	31711674	TCCGTGGTGGATAAACCTCA	ATGGATTGATGGTGCTGGGT	197
					P033	LG7	(AAAAC)3	29333373	29333387	CACCATTGTGGAGTGAGGGT	GCACGAGTCTCTGTGGAGTT	200
					P034	LG9	(ATA)11	26295868	26295900	GGGCGATGATCCCTGAATCC	TGGGCGTTCTGGCACAATAT	203
					P035	LG4	(AAAAT)3	15770458	15770472	TGTGCAATCCATGTGCTCCT	GGAAGCGTGTCTCACTTGGT	206
					P036	LG2	(ATT)5	22113712	22113726	GCTTGCTCAAGGGCACAATG	TGCAGCAAGGACATTAGCGA	209
					P037	LG16	(ATTAT)4	10360891	10360910	AGAGCACGTTCACCTCACTG	CCGGCAATGCACAGTACAAG	211
					P038	LG22	(TTATT)4	25814096	25814115	ACTGCACATGGTTGGAGCAT	CTGAGGAAGCAGTGCACCAT	213
					P039	LG3	(ATC)7	3304096	3304116	ACGACTGTCACAGCAACCAT	GCCTCACCTGGACACAATGA	216
					P040	LG4	(ATTGT)3	22657415	22657429	GCACTTTGGTCAACTTCGGT	TGTGTTGGGCCGAATATGGG	218
					P041	LG23	(TAG)8	23430997	23431020	AGAGGGAGACACGGCTACAT	GAATGAGCGACCTCTAGCGG	219
					P042	LG1	(TAAAA)3	852420	852434	ACCAGCTATAGGCCAAAGGT	AGCCTTCGCCATAGTACGTT	220
					P043	LG16	(ACA)9	5684749	5684775	TCACATCCTGCAACAGGGTC	GTGTTCTGCCACCTTCCAGT	222
					P044	LG1	(ATT)5	34952802	34952816	TGCAAGAGAAGGCAGAGCAT	GTCAGCCAGGATGCAGATGT	226
					P045	LG2	(TTATT)3	43081151	43081165	AGCCAGAGGTTCTTTGCAGT	CCCATCGCATATCGGCTTGA	230
					P046	LG3	(AAAAG)3	11212420	11212434	GGAGGAACTGTTCTGCTGCT	TGCTCTAATGTCCAGTGCCA	234
					P047	LG21	(TATC)4	16846240	16846255	TCCAGGCTGGCAGAATGAAG	AGAGGGCGTCTCCTACCAAA	237
					P048	LG9	(TCACT)5	21620569	21620593	CCTCTTCTGCTCTGGGTGTG	TGTAGTGTGCAGTGACGTGT	241
					P049	LG2	(TTA)6	33758920	33758937	GCCCAGAACACGAGATGGTA	GGTGTTAGGTTGCCACAGGA	245
					P050	LG15	(AAAAT)3	23053498	23053512	CACTGCAAGAGGGAGGGAAA	TTGACACATTTGCCACGCAG	248
					P051	LG2	(TATTT)3	42724738	42724752	TGGTGTTGTTTGCGCCAAAT	TCCGAATCTGCTCAACACGA	252
					P052	LG9	(TTTG)4	17950164	17950179	CCATGACGCTGGATCACCTT	TCACAGTGGCTCGTCACATC	255
					P053	LG13	(ATA)5	30115485	30115499	CGCTTCTGTGCCACATTTGT	GAGTCCCTGTTCCAGTCAGC	258
					P054	LG17	(TAA)6	1729635	1729652	TTGTTCGCTCCTTGGAAGGT	AAGATGGCTCAGGTTCACGG	261
					P055	LG17	(TGAGA)3	22684435	22684449	TGAAACCCGAGCTGCTTTCT	GGCATTATACTTGCGGCTGC	264
					P056	LG13	(TATC)6	29275196	29275219	CGACCTGCTAGCCCAAACAT	GAAACGGAGACCTCTGGTGG	267
					P057	LG7	(CAT)6	33971987	33972004	GAAAGGCTGCTGATGAGGGT	AGTTTGTCGTTCCCACAGCT	270
					P058	LG1	(GTTT)6	34150170	34150193	AACTGTCTATGCGATGCCGT	AATTTCATCCCGCAGTGCTG	273
					P059	LG15	(AAAT)4	1370093	1370108	GGGTGCGTTTGCGTAAACAA	TTTCCCTCTGCTTCAGCGAT	275
					P060	LG21	(CTCCT)3	2691323	2691337	GCAGTTGCGTCAGATCAGTG	ATCCTGCAACACATCAGCCA	277
					P061	LG15	(ATAAA)3	22432349	22432363	AGTTATTGTCGGGTGCGACA	GATACTGCACCCAACACCCA	279
					P062	LG12	(TGTTT)3	24605248	24605262	ATGCTGGCGATATGTGGCAA	ATACTCAGACCAGCCCGTCT	280
					P063	LG1	(AAAC)4	2251265	2251280	GTGTTGCGTAGGTTTGCGTG	TTGGCCAAATTGTGCAGCTC	280
					P064	LG7	(AAAAT)3	5089130	5089144	TGGCCAATACATGCACACCT	TTGCACACCCAGAAGACCAG	282
					P065	LG18	(AATAA)3	20205370	20205384	TGGCATGCTGGGACATTCAA	TTGGCAGTACAGTGAGGCAG	285
					P066	LG9	(TACA)4	28895479	28895494	GGGTTGAGCAGCACAAACAG	ACACCTTGGATGGCTTGAGG	289
					P067	LG6	(CAA)5	14731214	14731228	GTTTCCCGCTGTTTGCACAT	TGCAGTGACGTGGAGATGTC	293
					P068	LG23	(TCACT)4	18926125	18926144	CTGAACCAAGGTCTGCCCAA	AGAGCACACCCAGGTTCCTA	296
					P069	LG10	(CTCAG)3	25050653	25050667	CGTGCCCGTAATTAAAGCCG	AGCCGAAATCACAGCTGTCA	300
					P070	LG1	(TGA)6	44206367	44206384	CGAGATCGTGATGGAGGGTG	CTTCCTGTTGAGGTGCGTCT	304
					P071	LG14	(TAA)5	25966060	25966074	ACCAGCTGCTGTCAACAACA	AGGTCAGCACGATTTGGAGG	307
					P072	LG12	(TTTTA)3	13545252	13545266	ATCTGCCCAGCTTAATCCCG	AGCGACCCACTCCTGTATCT	310
					P073	LG9	(CTG)5	2348822	2348836	ACAGATTTGGTCTTGGCCGA	CGGCAGCAGCAGAAATAACC	314
					P074	LG17	(AAAAC)4	686272	686291	GTCAGGCTTTGAGATCGGCT	GCCAGAACTGTCACCAATGC	317
					P075	LG5	(TAAT)4	6867546	6867561	AAACAAAGCACCCATGTCGC	CTCTGCCGTAAGACCACAGT	321
					P076	LG6	(CTCAT)3	7099953	7099967	TTCTGAGACAGGTGTCAGCG	CTGGATCTCGCCCTGATCAC	324
					P077	LG2	(GAT)5	41514780	41514794	GCTAACCAAACTCTCGCCCT	TGGGACAGGGTTAACACTCG	327
					P078	LG23	(GAG)7	3760295	3760315	GGGCTTGTGTCACCAGTTCT	ATACTCCTCCAAGTCCGCCT	329
					P079	LG17	(TAAAA)3	9240009	9240023	TGACAGAAATGTCCGGCTCA	GCACCAGAACAACTAACCGG	332
					P080	LG7	(AAAC)4	19314730	19314745	ATATGTGAACGCTCGGGTGG	TCCTGTTCACCATGGCCTTG	335
					P081	LG16	(CATC)5	24680172	24680191	GCTGGTTGCTGGAATCCCAT	ATGTTAGGTGTTGGCAGCCA	337
					P082	LG13	(TAAAA)3	20413982	20413996	CCGTCTGCCAGAAGCTAGTT	TGGTGTTTCTGCTGTTGGGA	339
					P083	LG12	(TTTC)4	26499819	26499834	TACAGCTGTGGGAGTGGTCT	TATGGCTAGCACTCACTGGG	340
					P084	LG1	(TGT)6	4049833	4049850	GAGTTGCAGAATGACGTGCC	TAGCCACTGCATTAGCCGTC	340
					P085	LG2	(ATAAT)3	26675197	26675211	TTAACCCTGCAGGAGTGGTG	CTCCTCCCAAAGCCTTCAGA	342
					P086	LG5	(TAA)5	5895130	5895144	TATTGCAGTGGTCGGACACA	ATACTGGGTTGCGCAGACTG	345
					P087	LG22	(TTG)5	21670290	21670304	TGACTGTTGTGGCTGTTGGT	AACAACAACAGCAGCAGCAG	348
					P088	LG8	(TTTC)4	10519706	10519721	CCGGTTTAGCCCATGTGCTA	TTAGCGCTGAGAGAAGCCTC	352
					P089	LG21	(ATA)5	21760351	21760365	AATCAAGGGCACTCCAGCTG	AGGGTTGGAAGTTGGAGCAA	355
					P090	LG10	(TTATA)4	7725121	7725140	CAGGAGACGAGCTCTGTGTC	GTTCTCAGCGGGTACTCGAG	359
					P091	LG12	(CTG)5	8662013	8662027	GCTCCTCGGAGGAAACACTC	TTCATTGTTCGCTGGAGGCT	362
					P092	LG15	(ATATT)5	9801723	9801747	TGAATGTCCGACACTCGCTG	GTTGTGTTGTCTGGCGAACC	366
					P093	LG20	(ATATA)5	22614707	22614731	TCGGGCCAAACTGTTGTCAT	CTGCTCCCTGAACCTGTGAC	369
					P094	LG2	(TTATG)3	41085678	41085692	CGCTGCAAGACGAGTTTCTG	ACTGTTGTGATTTCCCGGCT	373
					P095	LG9	(AATA)4	5824615	5824630	TGGTGATGGTAGGGCACATT	AGCACGACAGTTAGCACAGT	376
					P096	LG23	(CAA)7	14870135	14870155	TGCACAGAACAGAAAGGGCT	TTTCACGCTGCTCTCGTTCT	379

## Sheet: Table S2
Table S2. Summary of SSR motifs and repeats.
Types of motifs	Repeats nunber
	3	4	5	6	7	8	9	10	11	12	13	14	15	16	17	18	19	20	21	22	23	24	25	26	27	28	29	30	31	32	33	34	35	36	37	38	39	40	41	42	43	44	45	46	47	48	49	50	51
AC/GT	-	-	-	23306	13674	9855	7887	6343	5374	4527	3829	3089	2504	1957	1471	1207	888	716	581	461	365	336	256	246	175	144	109	96	86	64	59	43	37	25	22	21	20	11	13	15	22	11	5	10	9	1	6	6	3
AG/CT	-	-	-	10880	5777	3593	2288	1617	1423	1140	998	857	727	568	404	319	237	178	102	98	70	52	38	28	23	24	17	10	13	9	14	10	5	5	11	6	6	2	2	8	1	2	3	2		1	1		1
AT/AT	-	-	-	13396	8565	5943	4572	3782	3327	2887	2618	2445	2264	2184	2148	2077	2027	1983	1913	1913	1851	1759	1704	1625	1535	1405	1233	1077	1017	864	760	616	541	466	405	347	262	240	184	168	136	128	109	90	81	66	43	48	45
CG/CG	-	-	-	149	59	13	4
AAC/GTT	-	-	2805	1088	443	208	91	36	14	3	3	2	1	1			1
AAG/CTT	-	-	1154	414	194	92	71	47	20	19	10	7	2	1	1	2	1	1									1	1
AAT/ATT	-	-	10763	5509	3336	2141	1290	697	349	158	74	51	17	10	3	4	3	1		1			2
ACC/GGT	-	-	231	65	24	9	5	2		1		1
ACG/CGT	-	-	14	4	2	1		1
ACT/AGT	-	-	603	286	181	120	65	42	26	8	6	1	2	1		3	1																							1
AGC/CTG	-	-	1149	349	82	23	9	1			2		1
AGG/CCT	-	-	554	200	108	55	36	13	5	4	2	1	1	1	1	1		1
ATC/ATG	-	-	1105	619	420	227	117	50	19	8	4	1			1		1
CCG/CGG	-	-	23	5
AAAC/GTTT	-	3313	1249	448	165	34	14	3	1	1	1		1		1							1
AAAG/CTTT	-	1590	715	468	294	131	86	60	24	35	22	14	13	5	2	1	1		2		1					1					1							1
AAAT/ATTT	-	11338	3810	1248	306	74	27	13	1		1								1
AACC/GGTT	-	266	121	67	38	11	6	6	2	1		1
AACG/CGTT	-	62	11	6	2	1
AACT/AGTT	-	166	48	40	15	5	2							1
AAGC/CTTG	-	36	8	3	1
AAGG/CCTT	-	348	154	102	43	14	5	5	4	3	1	3			2		1
AAGT/ACTT	-	66	7	6																												1
AATC/ATTG	-	705	441	277	170	82	41	24	13	12	4	2	2	1		1	1		1	1
AATG/ATTC	-	976	458	284	111	51	16	7	6	4	1
AATT/AATT	-	528	155	49	11	3	2	1
ACAG/CTGT	-	3767	1737	855	360	157	69	26	13	8	2	3	4	3	3							1	1
ACAT/ATGT	-	1117	400	198	74	41	11	2	2
ACCC/GGGT	-	91	29	4	1
ACCG/CGGT	-	15	3	2
ACCT/AGGT	-	37	15	4	3
ACGC/CGTG	-	159	39	18	3	3	2	3	1	1		2		1
ACGG/CCGT	-	165	62	18	9	5	3					3	1
ACGT/ACGT	-	3
ACTC/AGTG	-	650	299	153	60	33	15	10	3			2	2	1	1	1						1	1
ACTG/AGTC	-	191	62	32	15	2	3	1			1		1
AGAT/ATCT	-	4941	3187	2432	1562	867	567	393	249	188	121	85	56	35	25	20	7	8	3	1	3			2	2	1					1	1			1		1
AGCC/CTGG	-	33	9	3	1	1	2
AGCG/CGCT	-	20	4
AGCT/AGCT	-	179	18	3
AGGC/CCTG	-	52	12	4	1			1
AGGG/CCCT	-	159	59	36	16	9	2	2		1
ATCC/ATGG	-	4948	3004	1931	924	430	232	127	66	36	22	16	8	4	2	1	3		2	2	3			1			3		1	2			1			2	2	1	2	1		1							1
ATCG/ATCG	-	20	4	2			1
ATGC/ATGC	-	52	8	1
CCCG/CGGG	-	4
AAAAC/GTTTT	3994	671	148	44	23	9	7	3	4	6	3	1	2					1		1		1		1				3
AAAAG/CTTTT	1489	182	68	47	22	27	19	16	16	12	5	3		4	2		1	2					1
AAAAT/ATTTT	9494	1661	602	270	154	105	80	51	50	39	28	18	18	12	13	11	6	4	5	2	5	1	9	3	5	1	5	3	1	2				1								1
AAACC/GGTTT	289	42	19	3	2
AAACG/CGTTT	18	2
AAACT/AGTTT	392	57	25	10	4
AAAGC/CTTTG	121	16	12	2	2		1
AAAGG/CCTTT	165	28	22	7	12	5	6	10	5	6	6	6	5	1	1	2	3	1	1	2				4	1		1	1	1	1			2				1			1								2	1
AAAGT/ACTTT	149	22	12	2		1	1		1			3	1
AAATC/ATTTG	364	34	6	1	2
AAATG/ATTTC	546	58	17	6	4	3	2	2													1
AAATT/AATTT	1902	253	65	22	9	6	4	3	3	3	2	3	1	1	1		1	1			1			2												1
AACAC/GTGTT	300	33	11	3	3	1	1				1				1	1													1	1
AACAG/CTGTT	205	29	7	3	1
AACAT/ATGTT	383	88	42	32	9	9	10	8	2	2	2	1		1		1		1		1									2
AACCC/GGGTT	53	10	1	1
AACCG/CGGTT	30	1
AACCT/AGGTT	64	10	1	2
AACGC/CGTTG	15	1	1
AACGG/CCGTT	11	2
AACGT/ACGTT	20		1		2
AACTC/AGTTG	72	6		1	1	1
AACTG/AGTTC	367	21	4
AACTT/AAGTT	41	7	1			1
AAGAC/CTTGT	98	8	1		1
AAGAG/CTCTT	905	55	20	12	14	12	10	6	11	6	6	10	5	2	6	5	6	3		2		2	1	1	1	1	2		1
AAGAT/ATCTT	61	9	2	7	1			1	2	1
AAGCC/CTTGG	32	8	1	1		1
AAGCG/CGCTT	14	1
AAGCT/AGCTT	44	4	3
AAGGC/CCTTG	142	37	6	5	5
AAGGG/CCCTT	76	11	7	6	2	4	1	1		6					3	2			1	1	1	2
AAGGT/ACCTT	34	8	6
AAGTC/ACTTG	1783	543	68	13	3	1	1	1
AAGTG/ACTTC	169	25	12	5	2	1			1		1
AATAC/ATTGT	353	67	17	9	3	1	2			1
AATAG/ATTCT	490	214	162	68	46	39	20	22	12	11	2	2	1		1
AATAT/ATATT	3574	1280	617	285	161	122	104	64	44	34	32	21	13	15	11	5	6	4	6	8	3	2	2	5	4	2		1	1		1
AATCC/ATTGG	65	11	2	2
AATCG/ATTCG	109	3	1
AATCT/AGATT	162	28	10	4
AATGC/ATTGC	395	18	3				2
AATGG/ATTCC	101	14	7		2
AATGT/ACATT	443	44	13	3	5		2
AATTC/AATTG	472	81	23	4	3	1		1	1
ACACC/GGTGT	65	16	3	5	1
ACACG/CGTGT	8	2	2
ACACT/AGTGT	88	7	2
ACAGC/CTGTG	81	3	1
ACAGG/CCTGT	72	9	4	2	1	1	1	1	2
ACAGT/ACTGT	275	29	7	1
ACATC/ATGTG	183	13	4	2				1
ACATG/ATGTC	137	12	3	1
ACCAG/CTGGT	46	3	3	1
ACCAT/ATGGT	35	6	1
ACCCC/GGGGT	132	12	8	2		1
ACCCG/CGGGT	33	6	2
ACCCT/AGGGT	17	1	3
ACCGC/CGGTG	13	2
ACCGG/CCGGT	4
ACCGT/ACGGT	19		1
ACCTC/AGGTG	50	2		2
ACCTG/AGGTC	37	2	1			1
ACGAG/CGTCT	57	7		2			1
ACGAT/ATCGT	19	2	1	1
ACGCC/CGTGG	1
ACGCG/CGCGT	49	6
ACGCT/AGCGT	1
ACGGC/CCGTG	11
ACGGG/CCCGT	17	1		1
ACGTC/ACGTG	41
ACTAG/AGTCT	43	10	7	2		1
ACTAT/AGTAT	213	63	24	7	2	3		1
ACTCC/AGTGG	54	2	1
ACTCG/AGTCG	9		2
ACTCT/AGAGT	41	3	1
ACTGC/AGTGC	61	4	1
ACTGG/AGTCC	40	5	2
AGAGC/CTCTG	83	7
AGAGG/CCTCT	233	53	16	9	4	7	4	4	1	2	1					1	2
AGATC/ATCTG	136	7	2
AGATG/ATCTC	213	27	6	2	1	7
AGCAT/ATGCT	84	11	1
AGCCC/CTGGG	56	2	1
AGCCG/CGGCT	29	4	1
AGCCT/AGGCT	14	7	3	2	1	1
AGCGC/CGCTG	14
AGCGG/CCGCT	11
AGCTC/AGCTG	43	3	1
AGGAT/ATCCT	44	11	5	1	3	2			1
AGGCC/CCTGG	12			1		1
AGGCG/CCTCG	14	5
AGGGC/CCCTG	68	32	13	12	4	1	3		1		1																																			1
AGGGG/CCCCT	76	6	7		3
ATATC/ATATG	159	32	11	7	1	4	1	1	1		1
ATCCC/ATGGG	75	14	4	3	1
ATCCG/ATCGG	18	1
ATCGC/ATGCG	11	2
ATGCC/ATGGC	22	9	2	1	1		1
CCCCG/CGGGG	37	5	1	3
CCCGG/CCGGG	11	1		1
CCGCG/CGCGG	21	2
AAAAAC/GTTTTT	479	28	3
AAAAAG/CTTTTT	325	23	6	2	1						1
AAAAAT/ATTTTT	3316	60	5	1	1				1
AAAACC/GGTTTT	10	1
AAAACG/CGTTTT	3
AAAACT/AGTTTT	89	3	1
AAAAGC/CTTTTG	12	1
AAAAGG/CCTTTT	17	7	1	1				1
AAAAGT/ACTTTT	32	5	1
AAAATC/ATTTTG	28
AAAATG/ATTTTC	84	4
AAAATT/AATTTT	220	4	3	1		3
AAACAC/GTGTTT	70	2
AAACAG/CTGTTT	9
AAACAT/ATGTTT	19	1
AAACCC/GGGTTT	7
AAACCG/CGGTTT	2
AAACCT/AGGTTT	16
AAACGG/CCGTTT	1
AAACGT/ACGTTT	1
AAACTC/AGTTTG	3	2
AAACTG/AGTTTC	16
AAACTT/AAGTTT	20	2
AAAGAC/CTTTGT	4
AAAGAG/CTCTTT	112	16	4	1		1
AAAGAT/ATCTTT	19	2
AAAGCC/CTTTGG	1	1
AAAGCG/CGCTTT	1
AAAGCT/AGCTTT	5
AAAGGC/CCTTTG	5	1
AAAGGG/CCCTTT	5	1
AAAGGT/ACCTTT	7
AAAGTC/ACTTTG	7
AAAGTG/ACTTTC	42	3
AAAGTT/AACTTT	10	2	1
AAATAC/ATTTGT	31	1	1		1
AAATAG/ATTTCT	31	1
AAATAT/ATATTT	205	13	3	3		1		1
AAATCC/ATTTGG	15		1		1
AAATCG/ATTTCG	3
AAATCT/AGATTT	23	2		1
AAATGC/ATTTGC	19	5
AAATGG/ATTTCC	19	3
AAATGT/ACATTT	970	186	7
AAATTC/AATTTG	55	11	2	1	1
AAATTG/AATTTC	36	1	2
AAATTT/AAATTT	50	3
AACAAG/CTTGTT	11	1
AACAAT/ATTGTT	26	1
AACACC/GGTGTT	13	2
AACACG/CGTGTT	1		1
AACACT/AGTGTT	9
AACAGC/CTGTTG	11	2
AACAGG/CCTGTT	7	3	1
AACAGT/ACTGTT	30		1
AACATC/ATGTTG	9
AACATG/ATGTTC	21	1	1		1
AACATT/AATGTT	41	3
AACCAC/GGTTGT	23	2
AACCAG/CTGGTT	14	3
AACCAT/ATGGTT	14	1
AACCCC/GGGGTT	4	2	1
AACCCG/CGGGTT	3
AACCCT/AGGGTT	240	80	37	16	16	10	3	4	4	2	1	3	3			1		1			1
AACCGG/CCGGTT	3
AACCGT/ACGGTT	1
AACCTC/AGGTTG	2
AACCTG/AGGTTC	6
AACCTT/AAGGTT	5
AACGAC/CGTTGT	1
AACGAG/CGTTCT	1
AACGAT/ATCGTT	6
AACGGC/CCGTTG	2
AACGGG/CCCGTT	1
AACGGT/ACCGTT	1
AACGTG/ACGTTC	3
AACGTT/AACGTT	1
AACTAC/AGTTGT	7
AACTAG/AGTTCT	7
AACTAT/AGTTAT	23	1
AACTCC/AGTTGG	7
AACTCT/AGAGTT	6
AACTGC/AGTTGC	5
AACTGG/AGTTCC	4	1
AACTGT/ACAGTT	10
AACTTC/AAGTTG	7	1
AACTTG/AAGTTC	27	1	1
AAGAAT/ATTCTT	17	2
AAGACC/CTTGGT	12
AAGACG/CGTCTT	3
AAGACT/AGTCTT	9
AAGAGC/CTCTTG	86	3
AAGAGG/CCTCTT	59	8		1	1
AAGAGT/ACTCTT	1
AAGATC/ATCTTG	7
AAGATG/ATCTTC	63	9
AAGATT/AATCTT	13	1
AAGCAC/CTTGTG	3
AAGCAG/CTGCTT	4
AAGCAT/ATGCTT	1		1
AAGCCC/CTTGGG	2																		1
AAGCGG/CCGCTT	16
AAGCTC/AGCTTG	4
AAGCTG/AGCTTC	11	1
AAGCTT/AAGCTT	1
AAGGAC/CCTTGT	4
AAGGAG/CCTTCT	14	1
AAGGAT/ATCCTT	4
AAGGCC/CCTTGG	3
AAGGCG/CCTTCG	2
AAGGGC/CCCTTG	3	2
AAGGGG/CCCCTT	9	5
AAGGGT/ACCCTT	3
AAGGTC/ACCTTG	6	1
AAGGTG/ACCTTC	5
AAGTAC/ACTTGT	36	4		1
AAGTAG/ACTTCT	10	2	1
AAGTAT/ACTTAT	9	2
AAGTCC/ACTTGG	3	1
AAGTCG/ACTTCG	1
AAGTCT/ACTTAG	3				1
AAGTGC/ACTTGC	7
AAGTGG/ACTTCC	4	1
AAGTGT/ACACTT	5	1
AATACC/ATTGGT	10
AATACT/AGTATT	37	2
AATAGC/ATTGCT	8
AATAGG/ATTCCT	2
AATAGT/ACTATT	32	3
AATATC/ATATTG	21	3
AATATG/ATATTC	48	4	1
AATATT/AATATT	135	3	1
AATCAC/ATTGTG	33
AATCAG/ATTCTG	109	21
AATCAT/ATGATT	40	3
AATCCC/ATTGGG	5	1
AATCCG/ATTCGG		1
AATCCT/AGGATT	4
AATCGC/ATTGCG	1
AATCGG/ATTCCG	9
AATCGT/ACGATT	1
AATCTC/AGATTG	6
AATCTG/AGATTC	5
AATGAC/ATTGTC	10	1
AATGAG/ATTCTC	11	1
AATGAT/ATCATT	31	3
AATGCC/ATTGGC	1
AATGCT/AGCATT	32
AATGGC/ATTGCC	4
AATGGG/ATTCCC	3	1
AATGGT/ACCATT	3
AATGTC/ACATTG	15	1
AATGTG/ACATTC	17	4
AATTAC/AATTGT	22
AATTAG/AATTCT	28
AATTAT/AATTAT	58	2	1								1
AATTCC/AATTGG	13
AATTGC/AATTGC	5	2
ACACAG/CTGTGT	57	6	2				1								1
ACACAT/ATGTGT	110	13	2	1				1												1
ACACCC/GGGTGT	18	4
ACACCG/CGGTGT		1	1
ACACCT/AGGTGT	8	1
ACACGC/CGTGTG	40	6	1	1
ACACGG/CCGTGT	4
ACACGT/ACGTGT	5
ACACTC/AGTGTG	104	7	2	1			1
ACACTG/AGTGTC	17
ACAGAG/CTCTGT	26	6		1
ACAGAT/ATCTGT	21	1
ACAGCC/CTGTGG	4
ACAGCT/AGCTGT	6		1
ACAGGC/CCTGTG	3
ACAGGG/CCCTGT	9
ACAGGT/ACCTGT	4	1
ACAGTC/ACTGTG	22	1
ACAGTG/ACTGTC	7	1
ACATAG/ATGTCT	6	1
ACATAT/ATATGT	172	24	5
ACATCC/ATGTGG	8	1
ACATCT/AGATGT	8	1
ACATGC/ATGTGC	11	1	1
ACATGG/ATGTCC	4	1	1
ACATGT/ACATGT	8
ACCACT/AGTGGT	3	2
ACCAGC/CTGGTG	8	1
ACCAGG/CCTGGT	3
ACCAGT/ACTGGT	4	1
ACCATC/ATGGTG	6
ACCATG/ATGGTC	3
ACCCAG/CTGGGT	2	1
ACCCAT/ATGGGT	2
ACCCCC/GGGGGT	51	6	3
ACCCCG/CGGGGT	1
ACCCCT/AGGGGT	15	2	1
ACCCGC/CGGGTG	5	1
ACCCGG/CCGGGT	2	1
ACCCGT/ACGGGT	1
ACCCTC/AGGGTG	4	1
ACCGAT/ATCGGT	22	3
ACCGCC/CGGTGG	3	1
ACCGGG/CCCGGT		1
ACCGTG/ACGGTC	1
ACCTAT/AGGTAT	1
ACCTCC/AGGTGG	21	4
ACCTCG/AGGTCG	1
ACCTCT/AGAGGT	1
ACCTGC/AGGTGC	13
ACCTGG/AGGTCC	3
ACGAGC/CGTGCT	5
ACGAGG/CCTCGT	4
ACGAGT/ACTCGT	12	1
ACGATG/ATCGTC	4
ACGCAG/CGTCTG	4		1
ACGCAT/ATGCGT	1
ACGCCC/CGTGGG	2
ACGCCG/CGGCGT	1
ACGCCT/AGGCGT	1
ACGCGC/CGCGTG	3	1
ACGCTC/AGCGTG	2
ACGGAG/CCGTCT	2
ACGGCC/CCGTGG	1
ACGGGG/CCCCGT	1
ACGTAG/ACGTCT	1
ACGTCC/ACGTGG	1
ACTAGC/AGTGCT	1		1
ACTAGG/AGTCCT	4
ACTAGT/ACTAGT	3
ACTATC/AGTGAT	7	1
ACTATG/AGTCAT	6
ACTCAG/AGTCTG	2	1
ACTCAT/AGTATG	11
ACTCCC/AGTGGG	9
ACTCCT/AGGAGT	4
ACTCGC/AGTGCG	3
ACTCGG/AGTCCG	2
ACTCTC/AGAGTG	18	6
ACTCTG/AGAGTC	4
ACTGAG/AGTCTC	3
ACTGAT/AGTATC	9	1
ACTGCC/AGTGGC	3
ACTGCT/AGCAGT	2
ACTGGC/AGTGCC	3
ACTGGG/AGTCCC	3
AGAGAT/ATCTCT	25	4	3
AGAGCC/CTCTGG	13	1
AGAGCG/CGCTCT	10	2
AGAGCT/AGCTCT	2
AGAGGC/CCTCTG	6
AGAGGG/CCCTCT	31	6	5
AGATAT/ATATCT	94	18	10	2
AGATCC/ATCTGG	2
AGATCG/ATCTCG	1
AGATCT/AGATCT	1
AGATGC/ATCTGC	4
AGATGG/ATCTCC	12	1
AGCAGG/CCTGCT	13			1
AGCATC/ATGCTG	7	1
AGCATG/ATGCTC	7	1	2
AGCCCC/CTGGGG	4		2
AGCCCG/CGGGCT	4
AGCCGC/CGGCTG	3	1
AGCCGG/CCGGCT	4	1		1
AGCCTC/AGGCTG	5
AGCCTG/AGGCTC	7
AGCGAT/ATCGCT	1
AGCGCC/CGCTGG	1	1
AGCGGC/CCGCTG	3
AGCGGG/CCCGCT	4	2
AGCTCC/AGCTGG	27		1
AGCTGC/AGCTGC	3
AGGATC/ATCCTG	3				1
AGGATG/ATCCTC	21	5			1
AGGCAT/ATGCCT	2
AGGCCC/CCTGGG	2
AGGCCG/CCTCGG	2
AGGCCT/AGGCCT	1
AGGCGG/CCGCCT	3	1
AGGGAT/ATCCCT	4		1
AGGGCC/CCCTGG		1
AGGGCG/CCCTCG	1
AGGGGC/CCCCTG	11	1
AGGGGG/CCCCCT	30	2	2
ATATCC/ATATGG	12	9	1	1
ATATCG/ATATCG	2
ATATGC/ATATGC	6	1
ATCATG/ATCATG	2	1
ATCCCC/ATGGGG	7	1	1
ATCGGC/ATGCCG	1
ATGCCC/ATGGGC	1	1
ATGCGC/ATGCGC	1
ATGGCC/ATGGCC	2
CCCCCG/CGGGGG	4	2
CCCCGG/CCGGGG	2
CCCGCG/CGCGGG		1
Total number	43125	42947	36872	65953	37597	24629	17830	13519	11105	9176	7816	6657	5656	4810	4105	3666	3197	2906	2619	2495	2305	2158	2015	1918	1746	1579	1371	1192	1124	943	836	671	586	497	439	377	292	255	201	194	159	143	117	102	90	69	50	56	51
[truncated: 209 more columns]

## Sheet: Table S3
Table S3.The distributions of copy numbers in different SSR repeat types in H.molitrix genome.
Repeats	3	4	5	6	7	8	9	10	11	12	13	14	15	16	17	18	19	20	21	22	23	24	25	26	27	28	29	30	31	32	33	34	35	36	37	38	39	≥40	Total
Di				47731	28075	19404	14751	11742	10124	8554	7445	6391	5495	4709	4023	3603	3152	2877	2596	2472	2286	2147	1998	1899	1733	1573	1359	1183	1116	937	833	669	583	496	438	374	288	1817	204873
Tri			18401	8539	4790	2876	1684	889	433	201	101	64	24	14	6	10	7	3	0	1	0	0	2	0	0	0	1	1	0	0	0	0	0	0	0	0	0	1	38048
Tetra		35997	16128	8694	4185	1954	1106	684	385	290	176	131	88	51	36	24	13	8	9	4	7	3	2	3	2	2	3	0	1	2	2	1	2	1	0	1	1	16	70012
Penta	33442	6172	2204	951	521	380	284	197	158	129	91	68	46	36	39	28	25	17	13	17	11	8	13	16	11	4	8	8	7	4	1	0	2	1	0	1	1	7	44921
Hexa	9683	778	139	38	26	15	5	7	5	2	3	3	3	0	1	1	0	1	1	1	1	0	0	0	0	0	0	0	0	0								5	10718

## Sheet: Table S4
Table S4. Microsatellite distribution characteristics on 24 chromosomes
Chr.	Di	Tri	Tetra	Penta	Hexa	Compound	Total	Length（bp）	Frequency（loci/Mb）	SSRs length (bp)	Density（bp/Mb）
chr.1	6356	1930	1926	1866	485	3074	15637	48446410	322.769	617160	12739
chr.2	7351	1627	1822	1665	508	2637	15610	48448061	322.201	543595	11220.2
chr.3	6283	1431	1648	1586	438	2444	13830	43136092	320.613	497315	11529
chr.4	6568	1615	1815	1560	426	2564	14548	41887812	347.309	529304	12636.2
chr.5	4886	1275	1259	1354	377	1944	11095	36832802	301.226	417235	11327.8
chr.6	4823	1309	1312	1312	377	1971	11104	35744491	310.649	417128	11669.7
chr.7	4992	1160	1280	1295	368	2046	11141	34153609	326.203	432273	12656.7
chr.8	4802	1106	1199	1289	347	2066	10809	33686082	320.874	442830	13145.8
chr.9	4645	1062	1223	1231	323	1908	10392	33957980	306.025	372291	10963.3
chr.10	5159	1169	1362	1234	356	2131	11411	33203834	343.665	448240	13499.6
chr.11	4088	1003	1082	1093	351	1435	9052	32743260	276.454	309082	9439.56
chr.12	5271	1148	1223	1226	315	2067	11250	32914520	341.794	430165	13069.2
chr.13	4650	1038	1117	1152	344	1936	10237	32716827	312.897	394001	12042.8
chr.14	4821	934	1058	1173	270	1929	10185	31564279	322.675	413843	13111.1
chr.15	4667	1067	1178	1229	392	1983	10516	31667716	332.073	409951	12945.4
chr.16	4588	1047	1201	1202	280	1901	10219	31988607	319.457	407074	12725.6
chr.17	4598	1077	1225	1118	304	1799	10121	30432510	332.572	375339	12333.5
chr.18	4515	1001	1018	1161	342	1784	9821	30132179	325.931	371687	12335.2
chr.19	4293	1025	1149	1118	329	1862	9776	29665464	329.541	391398	13193.7
chr.20	4188	998	1029	1090	311	1742	9358	29153090	320.995	369795	12684.6
chr.21	4070	992	1032	1085	291	1769	9239	27735183	333.115	365568	13180.7
chr.22	3912	898	876	1079	255	1663	8683	27244421	318.707	328465	12056.2
chr.23	3834	949	1063	1029	273	1880	9028	26348920	342.633	380912	14456.5
chr.24	3219	804	842	947	208	1630	7650	23396728	326.969	351785	15035.6
Total	116579	27665	29939	30094	8270	48165	260712	807200877	7757.35	10016436	299997
